# Supplementary material for: Evaluation of Prebiotics through an In Vitro Gastrointestinal Digestion and Fecal Fermentation Experiment: Further Idea on the Implementation of Machine Learning Technique
Source: Foods. 2022 Aug 17;11(16):2490. doi: 10.3390/foods11162490 (PMC9407061; doi:10.3390/foods11162490)
Supplement: Supplementary file 1 [file foods-11-02490-s001.zip]

Archive with 2 entries (2 files):
- Supplementary Materials.pptx
- supplementary table S1.pdf
